# Supplementary material for: Two new species of the bamboo-feeding leafhopper genus Abrus Dai & Zhang (Hemiptera, Cicadellidae, Deltocephalinae) from China
Source: Zookeys. 2013 Jul 26;(318):81–9. doi: 10.3897/zookeys.318.5799 (PMC3744205; doi:10.3897/zookeys.318.5799)
Supplement: XML Treatment for Abrus [file zookeys.318.5799-treatment1.xml]

<!DOCTYPE tp:taxon-treatment
  PUBLIC "-//TaxonX//DTD Taxonomic Treatment Publishing DTD v0 20100105//EN" "tax-treatment-NSO.dtd">
<tp:taxon-treatment xmlns:tp="http://www.plazi.org/taxpub"><tp:treatment-meta><mixed-citation publication-type="journal"><person-group><name><surname>Yang</surname><given-names>Lin</given-names></name><name><surname>Chen</surname><given-names>Xiang-Sheng</given-names></name></person-group><article-title>Two new species of the bamboo-feeding leafhopper genus
                    <italic>Abrus</italic> Dai &amp; Zhang (Hemiptera, Cicadellidae, Deltocephalinae) from China</article-title><source>Zookeys</source><day>26</day><month>7</month><year>2013</year><volume>2013</volume><issue>318</issue><fpage>81</fpage><lpage>89</lpage><pub-id pub-id-type="doi">10.3897/zookeys.318.5799</pub-id></mixed-citation></tp:treatment-meta><tp:nomenclature><tp:taxon-name>
                        <tp:taxon-name-part taxon-name-part-type="genus">Abrus</tp:taxon-name-part>
                        <object-id xmlns:xlink="http://www.w3.org/1999/xlink" xlink:type="simple">http://species-id.net/wiki/Abrus</object-id>
                    </tp:taxon-name><tp:taxon-authority>Dai &amp; Zhang, 2002</tp:taxon-authority><tp:nomenclature-citation-list><tp:nomenclature-citation><tp:taxon-name>Abrus</tp:taxon-name><comment> Dai &amp; Zhang, 2002: 304; <xref ref-type="bibr" rid="B2">Dai and Zhang 2008</xref>: 38; <xref ref-type="bibr" rid="B3">Li et al. 2011</xref>: 16.</comment></tp:nomenclature-citation></tp:nomenclature-citation-list></tp:nomenclature><tp:treatment-sec sec-type="Type species"><title>Type species.</title><p><italic><tp:taxon-name>Abrus hengshanensis</tp:taxon-name></italic> Dai &amp; Zhang, 2002, by original designation.</p></tp:treatment-sec><tp:treatment-sec sec-type="Diagnosis"><title>Diagnosis.</title><p>For the diagnosis and relationships of <italic><tp:taxon-name>Abrus</tp:taxon-name></italic> see <xref ref-type="bibr" rid="B2">Dai and Zhang (2008: 38)</xref> and <xref ref-type="bibr" rid="B5">Zahniser (2007–present)</xref>.</p></tp:treatment-sec><tp:treatment-sec sec-type="Distribution"><title>Distribution.</title><p>China (Gansu, Hunan, Fujian, Guizhou, Guangxi and Guangdong).</p><sec sec-type="World checklist of species of Abrus Dai &amp; Zhang"><title>World checklist of species of <italic><tp:taxon-name>Abrus</tp:taxon-name></italic> Dai &amp; Zhang</title><p><italic><tp:taxon-name>Abrus bifurcatus</tp:taxon-name></italic>: <xref ref-type="bibr" rid="B1">Dai and Zhang 2002</xref>; China (Guangdong).</p><p><italic><tp:taxon-name>Abrus biprocessus</tp:taxon-name></italic>: <xref ref-type="bibr" rid="B3">Li et al. 2011</xref>, <xref ref-type="bibr" rid="B4">Li and Wang 2006</xref>; China (Guizhou).</p><p><italic><tp:taxon-name>Abrus breviolus</tp:taxon-name></italic>: <xref ref-type="bibr" rid="B2">Dai and Zhang 2008</xref>; China (Zhejiang).</p><p><italic><tp:taxon-name>Abrus brevis</tp:taxon-name></italic>: <xref ref-type="bibr" rid="B1">Dai and Zhang 2002</xref>; China (Guangxi).</p><p><italic><tp:taxon-name>Abrus concavelus</tp:taxon-name></italic>: <xref ref-type="bibr" rid="B4">Li and Wang 2006</xref>; China (Fujian).</p><!--PageBreak--><p><italic><tp:taxon-name>Abrus coneus</tp:taxon-name></italic>: <xref ref-type="bibr" rid="B1">Dai and Zhang 2002</xref>; China (Gansu, Guizhou and Hubei).</p><p><italic><tp:taxon-name>Abrus graciaedeagus</tp:taxon-name></italic>: <xref ref-type="bibr" rid="B3">Li et al. 2011</xref>; China (Guangxi).</p><p><italic><tp:taxon-name>Abrus hengshanensis</tp:taxon-name></italic>: <xref ref-type="bibr" rid="B1">Dai and Zhang 2002</xref>; China (Hunan).</p><p><italic><tp:taxon-name>Abrus huangi</tp:taxon-name></italic>: <xref ref-type="bibr" rid="B1">Dai and Zhang 2002</xref>; China (Guangxi).</p><p><italic><tp:taxon-name>Abrus leigongshanensis</tp:taxon-name></italic>: <xref ref-type="bibr" rid="B4">Li and Wang 2006</xref>; China (Guizhou).</p><p><italic><tp:taxon-name>Abrus langshanensis</tp:taxon-name></italic> sp. n.; China (Hunan).</p><p><italic><tp:taxon-name>Abrus wuyiensis</tp:taxon-name></italic>: <xref ref-type="bibr" rid="B1">Dai and Zhang 2002</xref>; China (Fujian, Sichuan and Zhejiang).</p><p><italic><tp:taxon-name>Abrus xishuiensis</tp:taxon-name></italic> sp. n.; China (Guizhou).</p></sec><sec sec-type="Key to species of the genus Abrus (male)"><title>Key to species of the genus <italic><tp:taxon-name>Abrus</tp:taxon-name></italic> (male)</title><p>(Modified from <xref ref-type="bibr" rid="B2">Dai and Zhang 2008</xref>)</p><table-wrap content-type="key" position="anchor" orientation="portrait"><table><tbody><tr><td rowspan="1" colspan="1">1</td><td rowspan="1" colspan="1">Basal projection of aedeagal shaft shorter than half length of shaft, reduced or absent (<xref ref-type="fig" rid="F2">Fig. 23</xref>)</td><td rowspan="1" colspan="1">2</td></tr><tr><td rowspan="1" colspan="1">–</td><td rowspan="1" colspan="1">Basal projection of aedeagal shaft equal to or longer than half length of shaft (<xref ref-type="fig" rid="F1">Fig. 11</xref>)</td><td rowspan="1" colspan="1">3</td></tr><tr><td rowspan="1" colspan="1">2</td><td rowspan="1" colspan="1">Subgenital plate short, with posterior margin truncate</td><td rowspan="1" colspan="1"><italic><tp:taxon-name>Abrus breviolus</tp:taxon-name></italic></td></tr><tr><td rowspan="1" colspan="1">–</td><td rowspan="1" colspan="1">Subgenital plate moderately long, with posterior margin rounded (<xref ref-type="fig" rid="F2">Fig. 19</xref>)</td><td rowspan="1" colspan="1"><italic><tp:taxon-name>Abrus langshanensis</tp:taxon-name></italic> sp. n.</td></tr><tr><td rowspan="1" colspan="1">3</td><td rowspan="1" colspan="1">Aedeagal shaft about half length of basal projection, apical appendages extended posterad</td><td rowspan="1" colspan="1"><italic><tp:taxon-name>Abrus brevis</tp:taxon-name></italic></td></tr><tr><td rowspan="1" colspan="1">–</td><td rowspan="1" colspan="1">Aedeagal shaft as long as or longer than basal projection, apical appendages extended basolaterad (<xref ref-type="fig" rid="F1">Figs 11, 12</xref>)</td><td rowspan="1" colspan="1">4</td></tr><tr><td rowspan="1" colspan="1">4</td><td rowspan="1" colspan="1">Pygofer with one long process at each posterodorsal margin</td><td rowspan="1" colspan="1"><italic><tp:taxon-name>Abrus wuyiensis</tp:taxon-name></italic></td></tr><tr><td rowspan="1" colspan="1">–</td><td rowspan="1" colspan="1">Pygofer without processes at posterodorsal margin (<xref ref-type="fig" rid="F1">Fig. 6</xref>)</td><td rowspan="1" colspan="1">5</td></tr><tr><td rowspan="1" colspan="1">5</td><td rowspan="1" colspan="1">Pygofer with one pair of processes at each posteroventral margin</td><td rowspan="1" colspan="1"><italic><tp:taxon-name>Abrus biprocessus</tp:taxon-name></italic></td></tr><tr><td rowspan="1" colspan="1">–</td><td rowspan="1" colspan="1">Pygofer with one process or without processes at each posteroventral margin</td><td rowspan="1" colspan="1">6</td></tr><tr><td rowspan="1" colspan="1">6</td><td rowspan="1" colspan="1">Apical appendages of aedeagus branched at apex (<xref ref-type="fig" rid="F1">Figs 11, 12</xref>)</td><td rowspan="1" colspan="1">7</td></tr><tr><td rowspan="1" colspan="1">–</td><td rowspan="1" colspan="1">Apical appendages of aedeagus not branched at apex</td><td rowspan="1" colspan="1">10</td></tr><tr><td rowspan="1" colspan="1">7</td><td rowspan="1" colspan="1">Apical appendages of aedeagus with small process at base</td><td rowspan="1" colspan="1">8</td></tr><tr><td rowspan="1" colspan="1">–</td><td rowspan="1" colspan="1">Apical appendages of aedeagus without process at base (<xref ref-type="fig" rid="F1">Figs 11, 12</xref>)</td><td rowspan="1" colspan="1"><italic><tp:taxon-name>Abrus xishuiensis</tp:taxon-name></italic> sp. n.</td></tr><tr><td rowspan="1" colspan="1">8</td><td rowspan="1" colspan="1">Pygofer with long process at posteroventral corner; basal projection of aedeagus short, about half length of shaft <italic><tp:taxon-name>Abrus coneus</tp:taxon-name></italic></td></tr><tr><td rowspan="1" colspan="1">–</td><td rowspan="1" colspan="1">Pygofer without long process at posteroventral corner, basal projection of aedeagus as long as shaft</td><td rowspan="1" colspan="1">9</td></tr><tr><td rowspan="1" colspan="1">9</td><td rowspan="1" colspan="1">Basal projection of aedeagus with pair of triangular appendages laterally at midlength, aedeagal shaft without ventral flange at apex <italic><tp:taxon-name>Abrus bifurcatus</tp:taxon-name></italic></td></tr><tr><td rowspan="1" colspan="1">–</td><td rowspan="1" colspan="1">Basal projection of aedeagus without appendage laterally at midlength, aedeagal shaft with ventral triangular flange at apex</td><td rowspan="1" colspan="1"><italic><tp:taxon-name>Abrus concavelus</tp:taxon-name></italic></td></tr><tr><td rowspan="1" colspan="1">10</td><td rowspan="1" colspan="1">Pygofer without process at ventral margin</td><td rowspan="1" colspan="1">11</td></tr><tr><td rowspan="1" colspan="1"><!--PageBreak-->–</td><td rowspan="1" colspan="1">Pygofer with process at ventral margin</td><td rowspan="1" colspan="1">12</td></tr><tr><td rowspan="1" colspan="1">11</td><td rowspan="1" colspan="1">Apical appendages of aedeagus directed dorsally, basal projection of aedeagus without lateral appendages in ventral view</td><td rowspan="1" colspan="1"><italic><tp:taxon-name>Abrus leigongshanensis</tp:taxon-name></italic></td></tr><tr><td rowspan="1" colspan="1">–</td><td rowspan="1" colspan="1">Apical appendages of aedeagus directed lateroventrally, basal projection of aedeagus with lateral appendages in ventral view</td><td rowspan="1" colspan="1"><italic><tp:taxon-name>Abrus graciaedeagus</tp:taxon-name></italic></td></tr><tr><td rowspan="1" colspan="1">12</td><td rowspan="1" colspan="1">Pygofer with process at caudoventral margin; basal projection of aedeagus dentate along ventral margin and with lateral appendages directed ventrally</td><td rowspan="1" colspan="1"><italic><tp:taxon-name>Abrus huangi</tp:taxon-name></italic></td></tr><tr><td rowspan="1" colspan="1">–</td><td rowspan="1" colspan="1">Pygofer with digitate process in the middle of ventral margin; basal projection of aedeagus with a long process subapically and lateral appendages directed dorsally</td><td rowspan="1" colspan="1"><italic><tp:taxon-name>Abrus hengshanensis</tp:taxon-name></italic></td></tr></tbody></table></table-wrap></sec></tp:treatment-sec><tp:treatment-sec><!--Section generated to contain objects referenced in tp:taxon-treatment.--><fig id="F2" position="float" orientation="portrait"><label>Figures 13–23.</label><caption><p><italic><tp:taxon-name>Abrus langshanensis</tp:taxon-name></italic> sp. n. <bold>13</bold> Male habitus, dorsal view <bold>14</bold> Same, lateral view <bold>15</bold> Head and thorax, dorsal view <bold>16</bold> Same, lateral view <bold>17</bold> Face <bold>18</bold> Pygofer, lateral view <bold>19</bold> Valve and subgenital plate <bold>20</bold> Style <bold>21</bold> Connective <bold>22</bold> Aedeagus, posteroventral view <bold>23</bold> Same, lateral view.</p></caption><graphic xmlns:xlink="http://www.w3.org/1999/xlink" xlink:href="ZooKeys-318-081-g002.jpg" position="float" orientation="portrait" xlink:type="simple"/></fig><fig id="F1" position="float" orientation="portrait"><label>Figures 1–12.</label><caption><p><italic><tp:taxon-name>Abrus xishuiensis</tp:taxon-name></italic> sp. n. <bold>1</bold> Male habitus, dorsal view <bold>2</bold> Same, lateral view <bold>3</bold> Head and thorax, dorsal view <bold>4</bold> Same, lateral view <bold>5</bold> Face <bold>6</bold> Pygofer, lateral view <bold>7</bold> Valve <bold>8</bold> Subgenital plate <bold>9</bold> Style <bold>10</bold> Connective <bold>11</bold> Aedeagus,lateral view <bold>12</bold> Same, posteroventral view.</p></caption><graphic xmlns:xlink="http://www.w3.org/1999/xlink" xlink:href="ZooKeys-318-081-g001.jpg" position="float" orientation="portrait" xlink:type="simple"/></fig></tp:treatment-sec><ref-list><ref id="B2"><mixed-citation xmlns:xlink="http://www.w3.org/1999/xlink" xlink:type="simple"><person-group><name name-style="western"><surname>Dai</surname><given-names>W</given-names></name><name name-style="western"><surname>Zhang</surname><given-names>YL</given-names></name></person-group> (<year>2008</year>) <article-title>A review of the genus <italic>Abrus</italic> Dai &amp; Zhang (Hemiptera: Cicadellidae, Deltocephalinae) from China with description of one new species.</article-title><source>Zootaxa</source><volume>1688</volume>: <fpage>37</fpage>-<lpage>53</lpage>.</mixed-citation></ref><ref id="B3"><mixed-citation xmlns:xlink="http://www.w3.org/1999/xlink" xlink:type="simple"><person-group><name name-style="western"><surname>Li</surname><given-names>ZZ</given-names></name><name name-style="western"><surname>Dai</surname><given-names>RH</given-names></name><name name-style="western"><surname>Xing</surname><given-names>JC</given-names></name></person-group> (<year>2011</year>) <article-title>Deltocephalinae from China (Hemiptera: Cicadellidae).</article-title><publisher-name>Popular Science Press</publisher-name>, <publisher-loc>Beijing</publisher-loc>. <comment>[In Chinese with English summary]</comment></mixed-citation></ref><ref id="B5"><mixed-citation xmlns:xlink="http://www.w3.org/1999/xlink" xlink:type="simple"><person-group><name name-style="western"><surname>Zahniser</surname><given-names>JN</given-names></name></person-group> (<year>2007-present</year>) <article-title>An Interactive Key to Tribes of Deltocephalinae</article-title>. <ext-link ext-link-type="uri" xlink:href="http://imperialis.inhs.illinois.edu/zahniser/taxahelp.asp?hc=89&amp;key=Delt&amp;lng=En" xlink:type="simple">http://imperialis.inhs.illinois.edu/zahniser/taxahelp.asp?hc=89&amp;key=Delt&amp;lng=En</ext-link> [accessed June 12, 2013].</mixed-citation></ref><ref id="B1"><mixed-citation xmlns:xlink="http://www.w3.org/1999/xlink" xlink:type="simple"><person-group><name name-style="western"><surname>Dai</surname><given-names>W</given-names></name><name name-style="western"><surname>Zhang</surname><given-names>YL</given-names></name></person-group> (<year>2002</year>) <article-title>A new genus and six new species of Deltocephalinae from China (Homoptera: Cicadellidae).</article-title><source>Acta Zootaxonomica Sinica</source><volume>27</volume>: <fpage>313</fpage>-<lpage>322</lpage>. <comment>[In Chinese with English summary]</comment></mixed-citation></ref><ref id="B4"><mixed-citation xmlns:xlink="http://www.w3.org/1999/xlink" xlink:type="simple"><person-group><name name-style="western"><surname>Li</surname><given-names>ZZ</given-names></name><name name-style="western"><surname>Wang</surname><given-names>LM</given-names></name></person-group> (<year>2006</year>) <article-title>Descriptions of two new species of the genus <italic>Abrus</italic> from China (Hemiptera, Cicadellidae).</article-title><source>Acta Zootaxonomica Sinica</source><volume>31</volume>: <fpage>840</fpage>-<lpage>842</lpage>. <comment>[In Chinese with English summary]</comment></mixed-citation></ref></ref-list></tp:taxon-treatment>
