# Supplementary material for: Two new species of the bamboo-feeding leafhopper genus Abrus Dai & Zhang (Hemiptera, Cicadellidae, Deltocephalinae) from China
Source: Zookeys. 2013 Jul 26;(318):81–9. doi: 10.3897/zookeys.318.5799 (PMC3744205; doi:10.3897/zookeys.318.5799)
Supplement: XML Treatment for Abrus xishuiensis [file zookeys.318.5799-treatment2.xml]

<!DOCTYPE tp:taxon-treatment
  PUBLIC "-//TaxonX//DTD Taxonomic Treatment Publishing DTD v0 20100105//EN" "tax-treatment-NSO.dtd">
<tp:taxon-treatment xmlns:tp="http://www.plazi.org/taxpub"><tp:treatment-meta><mixed-citation publication-type="journal"><person-group><name><surname>Yang</surname><given-names>Lin</given-names></name><name><surname>Chen</surname><given-names>Xiang-Sheng</given-names></name></person-group><article-title>Two new species of the bamboo-feeding leafhopper genus
                    <italic>Abrus</italic> Dai &amp; Zhang (Hemiptera, Cicadellidae, Deltocephalinae) from China</article-title><source>Zookeys</source><day>26</day><month>7</month><year>2013</year><volume>2013</volume><issue>318</issue><fpage>81</fpage><lpage>89</lpage><pub-id pub-id-type="doi">10.3897/zookeys.318.5799</pub-id></mixed-citation></tp:treatment-meta><tp:nomenclature><tp:taxon-name>
                        <tp:taxon-name-part taxon-name-part-type="genus">Abrus</tp:taxon-name-part>
                        <tp:taxon-name-part taxon-name-part-type="species">xishuiensis</tp:taxon-name-part>
                        <object-id xmlns:xlink="http://www.w3.org/1999/xlink" xlink:type="simple">urn:lsid:zoobank.org:act:236C1818-2ED6-4197-953E-F64BE108CEF1</object-id>
                        <object-id xmlns:xlink="http://www.w3.org/1999/xlink" xlink:type="simple">http://species-id.net/wiki/Abrus_xishuiensis</object-id>
                    </tp:taxon-name><tp:taxon-status xmlns:xlink="http://www.w3.org/1999/xlink" xlink:type="simple">sp. n.</tp:taxon-status><xref ref-type="fig" rid="F1">Figs 1–12</xref></tp:nomenclature><tp:treatment-sec sec-type="Type material"><title>Type material.</title><p>Holotype: ♂, <bold>China:</bold> Guizhou, Xishui, Changqiangou (<named-content xmlns:xlink="http://www.w3.org/1999/xlink" content-type="dwc:verbatimCoordinates" xlink:type="simple">106°12'E, 28°19'N</named-content>), 700m, on bamboo, 29 Sep. 2000, X.-S. Chen; paratypes: 3 ♂♂, 3 ♀♀, same data as holotype.</p></tp:treatment-sec><tp:treatment-sec sec-type="Etymology"><title>Etymology.</title><p>The species is named after the type locality, Xishui, Guizhou Province in China.</p></tp:treatment-sec><tp:treatment-sec sec-type="Description"><title>Description.</title><p><bold>Measurement.</bold> Body length including forewing male 9.02–9.25 mm (N = 4), female 9.35–9.90 mm (N = 3); forewing length male 7.62–8.10 mm (N = 4), female 8.00–8.40 mm (N = 6).</p><p><bold>Coloration.</bold> Orange to yellowish brown (<xref ref-type="fig" rid="F1">Figs 1–5</xref>). Crown with two pairs of similar blackish brown spots on anterior margin, along suture pale reddish orange. Eyes blackish brown, anterior angle pale reddish brown. Pronotum with pair blackish brown spots on anterior part, with short pale reddish orange stripe centrally. Scutellum with reddish orange marking centrally, transverse suture pale reddish orange. Inner and central anteapical cells at apex, third and fourth apical cells at base each with a dark brown spot.</p><fig id="F1" position="float" orientation="portrait"><label>Figures 1–12.</label><caption><p><italic><tp:taxon-name>Abrus xishuiensis</tp:taxon-name></italic> sp. n. <bold>1</bold> Male habitus, dorsal view <bold>2</bold> Same, lateral view <bold>3</bold> Head and thorax, dorsal view <bold>4</bold> Same, lateral view <bold>5</bold> Face <bold>6</bold> Pygofer, lateral view <bold>7</bold> Valve <bold>8</bold> Subgenital plate <bold>9</bold> Style <bold>10</bold> Connective <bold>11</bold> Aedeagus,lateral view <bold>12</bold> Same, posteroventral view.</p></caption><graphic xmlns:xlink="http://www.w3.org/1999/xlink" xlink:href="ZooKeys-318-081-g001.jpg" position="float" orientation="portrait" xlink:type="simple"/></fig><p><bold>Head and thorax.</bold> Crown length 0.7× medial width between eyes. Pronotum length 1.93× medial length of crown. Scutellum length 0.93× medial length of pronotum. Forewing length 3.87× medial width at widest part.</p><p><bold>Male genitalia.</bold> Pygofer (<xref ref-type="fig" rid="F1">Fig. 6</xref>) trapeziform in shape, with macrosetae along posterior margin and midventrally; posterior margin truncate; posteroventral process broad at base, acute apically, slightly curved dorsad, directed posterodorsad; membranous process at inner apex, slightly curved ventrally, broad at base, acute apically, apex acute. Genital valve (<xref ref-type="fig" rid="F1">Fig. 7</xref>) broad triangular, posterior margin rounded, basal width 2.02× median length. Subgenital plate (<xref ref-type="fig" rid="F1">Fig. 8</xref>) broad and short; outer margin rounded; with many macrosetae on lateral region. Style (<xref ref-type="fig" rid="F1">Fig. 9</xref>) long; broad at base; <!--PageBreak--><!--PageBreak-->narrow at middle; apex slightly widening; apical margin rounded. Connective (<xref ref-type="fig" rid="F1">Fig. 10</xref>) Y-shaped, shaft robust, arms well developed, shaft length 0.65× length of arm. Aedeagus (<xref ref-type="fig" rid="F1">Figs 11, 12</xref>) with developed basal projection dorsally, about 2/3 length of aedeagal shaft; apex branched in dorsal view; dorsal margin with a stout tooth subapically, grooved at apical third; aedeagal shaft in profile (<xref ref-type="fig" rid="F1">Fig. 11</xref>) slightly curved dorsad, slender, long, tapering apically; dorsal margin of apex with pair small processes, beak-like, directed dorsally; shaft with pair of lateral appendages subapically, each with apex branched. Phallotreme apical on ventral surface.</p></tp:treatment-sec><tp:treatment-sec sec-type="Host plant"><title>Host plant.</title><p>Bamboo (<italic><tp:taxon-name>Chimonobambusa angustifolia</tp:taxon-name></italic> C. D. Chu &amp; C. S. Chao).</p></tp:treatment-sec><tp:treatment-sec sec-type="Distribution"><title>Distribution.</title><p>Southwest China (Guizhou).</p></tp:treatment-sec><tp:treatment-sec sec-type="Remarks"><title>Remarks.</title><p>This species resembles <italic><tp:taxon-name>Abrus biprocessus</tp:taxon-name></italic> Li, 2011 in appearance, but can be distinguished by body size ♂ 9.02–9.25 mm, ♀ 9.35–9.90 mm (♂ 8.1 mm, ♀ 8.2 mm in <italic>biprocessus</italic>); pygofer with one process at posteroventral corner (with two processes in <italic>biprocessus</italic>); basal projection of aedeagus with apical appendages stout and short (slender and long in <italic>biprocessus</italic>); subapical appendages of aedeagal shaft branched at apex, without a small branch basally (not branched at apex, with a small branch at basal third in <italic>biprocessus</italic>).</p></tp:treatment-sec></tp:taxon-treatment>
