# Supplementary material for: Two new species of the bamboo-feeding leafhopper genus Abrus Dai & Zhang (Hemiptera, Cicadellidae, Deltocephalinae) from China
Source: Zookeys. 2013 Jul 26;(318):81–9. doi: 10.3897/zookeys.318.5799 (PMC3744205; doi:10.3897/zookeys.318.5799)
Supplement: XML Treatment for Abrus langshanensis [file zookeys.318.5799-treatment3.xml]

<!DOCTYPE tp:taxon-treatment
  PUBLIC "-//TaxonX//DTD Taxonomic Treatment Publishing DTD v0 20100105//EN" "tax-treatment-NSO.dtd">
<tp:taxon-treatment xmlns:tp="http://www.plazi.org/taxpub"><tp:treatment-meta><mixed-citation publication-type="journal"><person-group><name><surname>Yang</surname><given-names>Lin</given-names></name><name><surname>Chen</surname><given-names>Xiang-Sheng</given-names></name></person-group><article-title>Two new species of the bamboo-feeding leafhopper genus
                    <italic>Abrus</italic> Dai &amp; Zhang (Hemiptera, Cicadellidae, Deltocephalinae) from China</article-title><source>Zookeys</source><day>26</day><month>7</month><year>2013</year><volume>2013</volume><issue>318</issue><fpage>81</fpage><lpage>89</lpage><pub-id pub-id-type="doi">10.3897/zookeys.318.5799</pub-id></mixed-citation></tp:treatment-meta><tp:nomenclature><tp:taxon-name>
                        <tp:taxon-name-part taxon-name-part-type="genus">Abrus</tp:taxon-name-part>
                        <tp:taxon-name-part taxon-name-part-type="species">langshanensis</tp:taxon-name-part>
                        <object-id xmlns:xlink="http://www.w3.org/1999/xlink" xlink:type="simple">urn:lsid:zoobank.org:act:EDFF6A6F-7337-4AAE-915F-FB2631FDE451</object-id>
                        <object-id xmlns:xlink="http://www.w3.org/1999/xlink" xlink:type="simple">http://species-id.net/wiki/Abrus_langshanensis</object-id>
                    </tp:taxon-name><tp:taxon-status xmlns:xlink="http://www.w3.org/1999/xlink" xlink:type="simple">sp. n.</tp:taxon-status><xref ref-type="fig" rid="F2">Figs 13</xref><xref ref-type="fig" rid="F3">–27</xref></tp:nomenclature><tp:treatment-sec sec-type="Type material"><title>Type material.</title><p>Holotype: ♂, <bold>China:</bold> Hunan, Xinning, Langshan (<named-content xmlns:xlink="http://www.w3.org/1999/xlink" content-type="dwc:verbatimCoordinates" xlink:type="simple">110°49'E, 26°22'N</named-content>), on bamboo, <italic><tp:taxon-name>Indocalamus</tp:taxon-name></italic> sp., 6 Oct. 2010, X.-S. Chen and L. Yang; paratypes 1 ♂, 1 ♀, data same as holotype; paratype 1 ♂, Hunan, Xinning, Langshan, on bamboo, <italic><tp:taxon-name>Indocalamus</tp:taxon-name></italic> sp., 2 Oct. 2011, X.-S. Chen and L. Yang.</p></tp:treatment-sec><tp:treatment-sec sec-type="Etymology"><title>Etymology.</title><p>This species is named after the type locality, Langshan, Xinning, Hunan Province in China.</p></tp:treatment-sec><tp:treatment-sec sec-type="Description"><title>Description.</title><p><bold>Measurement.</bold> Body length including forewing male 9.10–9.60 mm (N = 3), female 9.55 mm (N = 1); forewing length male 7.70–8.10 mm (N = 3), female 7.85 mm (N = 1).</p></tp:treatment-sec><tp:treatment-sec sec-type="Coloration"><title>Coloration.</title><p><bold>Measurement.</bold> General color pale yellowish orange (<xref ref-type="fig" rid="F2">Figs 13–17</xref>). Crown with two pairs of similar blackish brown spots on anterior margin. Eyes blackish brown, ocelli pale yellowish white. Face pale yellowish white. Inner and central anteapical cells at apex, third and fourth apical cells at base each with a dark brown spot.</p><fig id="F2" position="float" orientation="portrait"><label>Figures 13–23.</label><caption><p><italic><tp:taxon-name>Abrus langshanensis</tp:taxon-name></italic> sp. n. <bold>13</bold> Male habitus, dorsal view <bold>14</bold> Same, lateral view <bold>15</bold> Head and thorax, dorsal view <bold>16</bold> Same, lateral view <bold>17</bold> Face <bold>18</bold> Pygofer, lateral view <bold>19</bold> Valve and subgenital plate <bold>20</bold> Style <bold>21</bold> Connective <bold>22</bold> Aedeagus, posteroventral view <bold>23</bold> Same, lateral view.</p></caption><graphic xmlns:xlink="http://www.w3.org/1999/xlink" xlink:href="ZooKeys-318-081-g002.jpg" position="float" orientation="portrait" xlink:type="simple"/></fig><p><bold>Head and thorax.</bold> Crown medial length 0.58× width between eyes. Pronotum length 2.03× medial length of crown. Scutellum length 0.87× medial length of pronotum. Forewing length 4.00× medial width at widest part.</p><p><bold>Male genitalia.</bold> Pygofer in lateral view (<xref ref-type="fig" rid="F2">Fig. 18</xref>) narrower posteriorly; covered with macrosetae posteriorly, with several basoventrally dorsad of ventral margin; dorsal margin sinuate; ventral margin concave medially; with a small papillae posteriorly. Genital valve (<xref ref-type="fig" rid="F2">Fig. 19</xref>) broad triangular; posterior margin slightly acute and rounded; <!--PageBreak--><!--PageBreak-->basal width 1.95× medial length. Subgenital plate (<xref ref-type="fig" rid="F2">Fig. 19</xref>) broad and short; outer margin roundedly curved; with many macrosetae on lateral region. Style (<xref ref-type="fig" rid="F2">Fig. 20</xref>) long; broad at base; narrowing apically; apex slightly recurved; apical margin acute and rounded. Connective (<xref ref-type="fig" rid="F2">Fig. 21</xref>) Y-shaped; stem robust; arms well developed; length of stem 0.44× that of arm. Aedeagus (<xref ref-type="fig" rid="F2">Figs 22, 23</xref>) without basal projection dorsally; aedeagal shaft in lateral view (<xref ref-type="fig" rid="F2">Fig. 23</xref>) almost S-shaped; apex produced into a robust hook-like process. Phallotreme apical on ventral surface.</p><!--PageBreak--></tp:treatment-sec><tp:treatment-sec sec-type="Host plant"><title>Host plant.</title><p>Bamboo (<italic><tp:taxon-name>Indocalamus</tp:taxon-name></italic> sp.).</p><fig id="F3" position="float" orientation="portrait"><label>Figures 24–29.</label><caption><p><italic><tp:taxon-name>Abrus langshanensis</tp:taxon-name></italic> sp. n. and its host plant. <bold>24, 25</bold> Adult resting on leaf of bamboo <bold>26, 27</bold> Nymph resting on leaf of bamboo <bold>28</bold> View of the area where <italic><tp:taxon-name>Abrus langshanensis</tp:taxon-name></italic> were captured, in Langshan, Xinning, Hunan, with <italic><tp:taxon-name>Indocalamus</tp:taxon-name></italic> sp. <bold>29</bold> View of the plant. Photograph by X.-S. Chen.</p></caption><graphic xmlns:xlink="http://www.w3.org/1999/xlink" xlink:href="ZooKeys-318-081-g003.jpg" position="float" orientation="portrait" xlink:type="simple"/></fig></tp:treatment-sec><tp:treatment-sec sec-type="Distribution"><title>Distribution.</title><p>South China (Hunan).</p></tp:treatment-sec><tp:treatment-sec sec-type="Remarks"><title>Remarks.</title><p>This new species is similar to <italic><tp:taxon-name>Abrus breviolus</tp:taxon-name></italic> Dai &amp; Zhang, 2008 in aedeagus having reduced or small basal projection dorsally, but can be distinguished by posterior margin of male pygofer without process (with stout process dorsally in <italic>breviolus</italic>); apical margin of subgenital plate rounded (truncate in <italic>breviolus</italic>); aedeagal shaft with apex hook-like, without pair of subapical appendages (with pair of subapical appendages laterally in <italic>breviolus</italic>).</p></tp:treatment-sec></tp:taxon-treatment>
